# Supplementary material for: The yeast protein kinase Sch9 adjusts V-ATPase assembly/disassembly to control pH homeostasis and longevity in response to glucose availability
Source: PLoS Genet. 2017 Jun 12;13(6):e1006835. doi: 10.1371/journal.pgen.1006835 (PMC5484544; doi:10.1371/journal.pgen.1006835)
Supplement: S1 Table — (XLSX) [file pgen.1006835.s011.xlsx]

## Sheet: Table S1 - SGA genes
Overlap between our SGA screening and the indicated screening or list
		BioGRID	Orij et al. (2012)	Young et al. (2010)	Zurita-Martinez et al. (2007)
		0.14375	0.220339	0.268398	0.241935
Systematic Name	Standard Name	Known genetic interactor	Altered pHc	Inositol sensitive	Genetic interaction with TOR1	Gene Name	Brief Description	Function Summary
YMR072W	ABF2					ARS-Binding Factor	Mitochondrial DNA-binding protein	DNA binding protein involved in maintenance of mitochondrial genome; localizes to mitochondrial nucleoid|uniprot_proteome=UP000002311
YGR204W	ADE3					ADEnine requiring	Cytoplasmic trifunctional enzyme C1-tetrahydrofolate synthase	Formate-tetrahydrofolate ligase, methenyltetrahydrofolate cyclohydrolase and methylenetetrahydrofolate dehydrogenase (NADP+) involved in folic acid-containing compound and puring nucleobase biosynthetic processes; localized to the nucleus and cytoplasm|uniprot_proteome=UP000002311
YOL086C	ADH1					Alcohol DeHydrogenase	Alcohol dehydrogenase	Alcohol dehydrogenase required for the reduction of acetaldehyde to ethanol during fermentation; also has methylglyoxal reductase activity, and is involved in NADH oxidation and the production of alcohol from amino acid breakdown via the Ehrlich pathway|uniprot_proteome=UP000002311
YCR105W	ADH7					Alcohol DeHydrogenase	NADPH-dependent medium chain alcohol dehydrogenase	Alcohol dehydrogenase involved in alcohol metabolism|uniprot_proteome=UP000002311
YJL075C	APQ13						Dubious open reading frame
YLR370C	ARC18					ARp2/3 Complex subunit	Subunit of the ARP2/3 complex
YOL058W	ARG1					ARGinine requiring	Arginosuccinate synthetase	Argininosuccinate synthase involved in arginine biosynthesis; localized to the cytosol|uniprot_proteome=UP000002311
YJL071W	ARG2					ARGinine requiring	Acetylglutamate synthase (glutamate N-acetyltransferase)	N-acetylglutamate synthase involved in arginine and ornithine biosynthesis; localized to the mitochondrial matrix|uniprot_proteome=UP000002311
YJL088W	ARG3					ARGinine requiring	Ornithine carbamoyltransferase	ornithine carbamoyltransferase involved in arginine biosynthesis; localized to the cytosol|uniprot_proteome=UP000002311
YMR062C	ARG7					ARGinine requiring	Mitochondrial ornithine acetyltransferase	N-acetylglutamate synthase and glutamate N-acetyltransferase involved in arginine and ornithine biosythesis; localized to the mitochondrial matrix|uniprot_proteome=UP000002311
YPR060C	ARO7					AROmatic amino acid requiring	Chorismate mutase
YJL115W	ASF1					Anti-Silencing Function	Nucleosome assembly factor
YJL185C	ATG36					AuTophaGy related	Pex3p interacting protein, required for pexophagy	Peroxisomal protein involved in peroxisomal degradation|uniprot_proteome=UP000002311
YBL099W	ATP1		x			ATP synthase	Alpha subunit of the F1 sector of mitochondrial F1F0 ATP synthase	Subunit of the catalytic core of the F1 sector of mitochondrial F1F0 ATP synthase; ATP synthase complex is localized to the mitochondrial inner membrane; Atp1p is also found in association with mitochondrial nucleoids|uniprot_proteome=UP000002311
YLR295C	ATP14					ATP synthase	Subunit h of the F0 sector of mitochondrial F1F0 ATP synthase	Subunit of the F0 coupling factor of mitochondrial F1F0 ATP synthase; ATP synthase complex is localized to the mitochondrial inner membrane|uniprot_proteome=UP000002311
YPL271W	ATP15		x			ATP synthase	Epsilon subunit of the F1 sector of mitochondrial F1F0 ATP synthase	Subunit of the central stalk of the F1 catalytic core of mitochondrial F1F0 ATP synthase; ATP synthase complex is localized to the mitochondrial inner membrane|uniprot_proteome=UP000002311
YDR377W	ATP17					ATP synthase	Subunit f of the F0 sector of mitochondrial F1F0 ATP synthase	Subunit of the F0 coupling factor of mitochondrial F1F0 ATP synthase; ATP synthase complex is localized to the mitochondrial inner membrane|uniprot_proteome=UP000002311
YML116W	ATR1					AminoTriazole Resistance	Multidrug efflux pump of the major facilitator superfamily
YJL095W	BCK1	x		x		Bypass of C Kinase	MAPKKK acting in the protein kinase C signaling pathway
YPL161C	BEM4			x		Bud EMergence	Protein involved in establishment of cell polarity and bud emergence
YOR198C	BFR1					BreFeldin A Resistance	Component of mRNP complexes associated with polyribosomes
YPL084W	BRO1		x			BCK1-like Resistance to Osmotic shock	Cytoplasmic class E vacuolar protein sorting (VPS) factor
YNL269W	BSC4					Bypass of Stop Codon	Protein of unknown function	Protein whose biological role and cellular location are unknown|uniprot_proteome=UP000002311
YGR188C	BUB1					Budding Uninhibited by Benzimidazole	Protein kinase involved in the cell cycle checkpoint into anaphase	Protein kinase involved in mitotic spindle assembly checkpoint, centromere complex assembly; localizes to the kinetochore|uniprot_proteome=UP000002311
YOR026W	BUB3			x		Budding Uninhibited by Benzimidazole	Kinetochore checkpoint WD40 repeat protein	Ubiquitin binding subunit of the mitotic checkpoint complex; involved in mitotic spindle assembly checkpoint and mitotic DNA integrity checkpoint; localized to condensed nuclear chromosome kinetochore|uniprot_proteome=UP000002311
YOR078W	BUD21					BUD site selection	Component of small ribosomal subunit (SSU) processosome
YCR047C	BUD23		x			BUD site selection	Methyltransferase that methylates residue G1575 of 18S rRNA
YFL023W	BUD27					BUD site selection	Unconventional prefoldin protein involved in translation initiation
YMR275C	BUL1					Binds Ubiquitin Ligase	Ubiquitin-binding component of the Rsp5p E3-ubiquitin ligase complex
YOR125C	CAT5					CATabolite repression	Protein required for ubiquinone (Coenzyme Q) biosynthesis	Mitochondrial inner membrane protein predicted to have monoxygenase activity; involved in ubiquinone biosynthetic process|uniprot_proteome=UP000002311
YPL215W	CBP3					Cytochrome B mRNA Processing	Mitochondrial protein required for assembly of cytochrome bc1 complex	Mitochondrial ribosome binding protein; component of the Cbp3p-Cbp6p complex involved in mitochondrial cytochrome bc(1) complex assembly and mitochondrial translation|uniprot_proteome=UP000002311
YLR110C	CCW12					Covalently linked Cell Wall protein	Cell wall mannoprotein	Structural constituent of cell wall; involved in agglutination during conjugation and fungal cell wall organization; localizes to the bud tip and mating projection tip|uniprot_proteome=UP000002311
YBR131W	CCZ1					Calcium Caffeine Zinc sensitivity	Subunit of a heterodimeric guanine nucleotide exchange factor (GEF)	Subunit of a heterodimeric guanine nucleotide exchange factor (GEF), which stimulates nucleotide exchange and activation of Ypt7p, a Rab family GTPase; binds to anionic phospholipids; involved in localizing Ypt7p to the vacuolar membrane; required for the docking stage of vacuole fusion and various forms of autophagy|uniprot_proteome=UP000002311
YLR418C	CDC73			x		Cell Division Cycle	Component of the Paf1p complex	Non-DNA binding transcription factor; subunit of the Cdc73/Paf1 transcription elongation complex; involved in transcription activation from Pol I and II promoters, regulation of transcription coupled nucleotide excision repair (NER), mRNA 3'-end processing and histone H3 methylation|uniprot_proteome=UP000002311
YGL003C	CDH1	x	x			CDC20 Homolog	Activator of anaphase-promoting complex/cyclosome (APC/C)
YGR157W	CHO2					CHOline requiring	Phosphatidylethanolamine methyltransferase (PEMT)	Phosphatidylethanolamine N-methyltransferase (PEMT) involved in phosphatidylcholine biosynthetic process; localizes to the endoplasmic reticulum|uniprot_proteome=UP000002311
YNL192W	CHS1					CHitin Synthase	Chitin synthase I	Chitin synthase found in chitosomes and plasma membrane; involved in cell separation after cytokinesis;|uniprot_proteome=UP000002311
YAL040C	CLN3	x	x			CycLiN	G1 cyclin involved in cell cycle progression	Cyclin-dependent protein kinase (CDK) regulatory subunit; regulates cell cycle passage by regulating G1/S phase transcription; regulates cell size and non-autophagic vacuole fusion; localizes to the nucleus|uniprot_proteome=UP000002311
YNL225C	CNM67		x			Chaotic Nuclear Migration	Component of the spindle pole body outer plaque
YGR062C	COX18					Cytochrome c OXidase	Protein required for membrane insertion of C-terminus of Cox2p
YHR051W	COX6					Cytochrome c OXidase	Subunit VI of cytochrome c oxidase (Complex IV)
YOR303W	CPA1					Carbamyl Phosphate synthetase A	Small subunit of carbamoyl phosphate synthetase
YJR109C	CPA2			x		Carbamyl Phosphate synthetase A	Large subunit of carbamoyl phosphate synthetase
YGR247W	CPD1					Cyclic nucleotide PhosphoDiesterase	Cyclic nucleotide phosphodiesterase
YNR010W	CSE2			x		Chromosome SEgregation	Subunit of the RNA polymerase II mediator complex
YMR078C	CTF18					Chromosome Transmission Fidelity	Subunit of a complex with Ctf8p
YHR191C	CTF8					Chromosome Transmission Fidelity	Subunit of a complex with Ctf18p
YJL006C	CTK2	x		x		Carboxy-Terminal domain Kinase	Beta subunit of C-terminal domain kinase I (CTDK-I)
YNL111C	CYB5					CYtochrome B	Cytochrome b5
YDL117W	CYK3					CYtoKinesis	SH3-domain protein located in the bud neck and cytokinetic actin ring
YAL012W	CYS3		x			CYStathionine gamma-lyase	Cystathionine gamma-lyase	Cystathionine gamma-lyase involved in transsulfuration and cysteine biosynthesis; localizes to both the nucleus and cytoplasm|uniprot_proteome=UP000002311
YOR065W	CYT1	x				CYTochrome c1	Cytochrome c1
YIR029W	DAL2					Degradation of Allantoin	Allantoicase	An allantoicase that helps breakdown allantoin; cellular location unknown|uniprot_proteome=UP000002311
YPL194W	DDC1					DNA Damage Checkpoint	DNA damage checkpoint protein
YAL013W	DEP1		x			Disability in regulation of Expression of genes involved in Phospholipid biosynthesis	Component of the Rpd3L histone deacetylase complex
YOR080W	DIA2					Digs Into Agar	Origin-binding F-box protein
YKL213C	DOA1			x		Degradation Of Alpha	WD repeat protein required for ubiquitin-mediated protein degradation
YMR287C	DSS1	x				Deletion of SUV3 Supressor	3'-5' exoribonuclease
YNL136W	EAF7					Esa1-Associated Factor	Subunit of the NuA4 histone acetyltransferase complex
YLR372W	ELO3					fatty acid ELOngation	Elongase	Fatty acid elongase involved in very long-chain fatty acid biosynthesis, sphingolipid biosynthesis and late endosome to vacuole transport via the multivesicular body sorting pathway; localizes to the endoplasmic reticulum|uniprot_proteome=UP000002311
YMR202W	ERG2					ERGosterol biosynthesis	C-8 sterol isomerase
YER044C	ERG28		x			ERGosterol biosynthesis	Endoplasmic reticulum membrane protein
YML008C	ERG6	x				ERGosterol biosynthesis	Delta(24)-sterol C-methyltransferase
YOR051C	ETT1					Enhancer of Translation Termination 1	Nuclear protein that inhibits replication of Brome mosaic virus
YMR052W	FAR3					Factor ARrest	Protein of unknown function
YIL134W	FLX1					FLavin eXchange	Mitochondrial flavin adenine dinucleotide transporter
YLL043W	FPS1					fdp1 Suppressor	Aquaglyceroporin, plasma membrane channel
YOR381W	FRE3					Ferric REductase	Ferric reductase
YNL133C	FYV6		x	x		Function required for Yeast Viability	Protein of unknown function
YOL051W	GAL11		x			GALactose metabolism	Subunit of the RNA polymerase II mediator complex
YMR307W	GAS1			x		Glycophospholipid-Anchored Surface protein	Beta-1,3-glucanosyltransferase
YOL030W	GAS5					Glycophospholipid-Anchored Surface protein	1,3-beta-glucanosyltransferase
YFL021W	GAT1						Transcriptional activator of nitrogen catabolite repression genes	Sequence specific DNA-binding RNA polymerase II transcription factor involved in positive regulation of transcription by nitrogen catabolites|uniprot_proteome=UP000002311
YFR009W	GCN20					General Control Nonderepressible	Positive regulator of the Gcn2p kinase activity	Putative ATPase involved in translational elongation regulation; localizes to cytosolic ribosome|uniprot_proteome=UP000002311
YKR026C	GCN3					General Control Nonderepressible	Alpha subunit of translation initiation factor eIF2B	Translation initiation factor that contributes to the exchange of guanyl nucleotides associated with GTPases; localizes to translation initiation factor 2B complex|uniprot_proteome=UP000002311
YGR252W	GCN5					General Control Nonderepressible	Catalytic subunit of ADA and SAGA histone acetyltransferase complexes	Subunit of SAGA, ADA, and SLIK histone acetyltransferase complexes involved ih chromatin modification and transcription regulation|uniprot_proteome=UP000002311
YNL199C	GCR2					GlyColysis Regulation	Transcriptional activator of genes involved in glycolysis	Non-DNA binding RNA polymerase II transcription factor; activates transcription of genes involved in glycolysis and ribosomal protein genes|uniprot_proteome=UP000002311
YLR091W	GEP5					GEnetic interactors of Prohibitins	Protein of unknown function
YNL153C	GIM3					Gene Involved in Microtubule biogenesis	Subunit of the heterohexameric cochaperone prefoldin complex
YML094W	GIM5					Gene Involved in Microtubule biogenesis	Subunit of the heterohexameric cochaperone prefoldin complex
YML006C	GIS4					GIg1-2 Suppressor	CAAX box containing protein of unknown function
YDL021W	GPM2		x			Glycerate PhosphoMutase	Homolog of Gpm1p phosphoglycerate mutase	Protein whose biological role is unknown; localizes to the cytoplasm|uniprot_proteome=UP000002311
YJL101C	GSH1					glutathione (GSH)	Gamma glutamylcysteine synthetase
YGL084C	GUP1			x		Glycerol UPtake	Plasma membrane protein involved in remodeling GPI anchors
YJL110C	GZF3					Gata Zinc Finger protein	GATA zinc finger protein
YJL165C	HAL5					HALotolerance	Putative protein kinase
YGL237C	HAP2					Heme Activator Protein	Subunit of the Hap2p/3p/4p/5p CCAAT-binding complex	Sequence specific DNA-binding RNA polymerase II transcription factor that activates gene expression in response to carbon catabolites; subunit of the CCAAT-binding transcription factor complex|uniprot_proteome=UP000002311
YBL021C	HAP3					Heme Activator Protein	Subunit of the Hap2p/3p/4p/5p CCAAT-binding complex	Sequence specific DNA-binding RNA polymerase II transcription factor that activates gene expression in response to carbon catabolites; subunit of the CCAAT-binding transcription factor complex|uniprot_proteome=UP000002311
YLR192C	HCR1					High-Copy suppressor of Rpg1	eIF3j component of translation initiation factor 3 (eIF3)	Subunit of translation initiation factor eIF3 involved in cytoplasmic translation initiation and small subunit rRNA processing|uniprot_proteome=UP000002311
YNL021W	HDA1					Histone DeAcetylase	Putative catalytic subunit of a class II histone deacetylase complex	Subunit of the HDA1 histone deacetylase complex involved in chromatin silencing and regulation of transcription|uniprot_proteome=UP000002311
YPR179C	HDA3					Histone DeAcetylase	Subunit of the HDA1 histone deacetylase complex
YER014W	HEM14					HEMe biosynthesis	Protoporphyrinogen oxidase
YMR293C	HER2					Hmg2p ER Remodeling	Subunit of the trimeric GatFAB AmidoTransferase(AdT) complex
YER055C	HIS1					HIStidine	ATP phosphoribosyltransferase
YJR055W	HIT1		x			HIgh Temperature growth	Protein involved in C/D snoRNP assembly	Protein involved in C/D snoRNP assembly; localized to nucleus and cytoplasm in high-throughput studies|uniprot_proteome=UP000002311
YJR075W	HOC1			x		Homologous to OCh1	Alpha-1,6-mannosyltransferase
YDR158W	HOM2					HOMoserine requiring	Aspartic beta semi-aldehyde dehydrogenase
YJR139C	HOM6					HOMoserine requiring	Homoserine dehydrogenase (L-homoserine:NADP oxidoreductase)
YMR186W	HSC82						Cytoplasmic chaperone of the Hsp90 family
YHL002W	HSE1					Has Symptoms of class E mutants; resembles Hbp, Stam and East	Subunit of the endosomal Vps27p-Hse1p complex
YDR225W	HTA1					Histone h Two A	Histone H2A
YGL168W	HUR1			x		HydroxyUrea Resistance	Protein of unknown function
YJR122W	IBA57					Iron-sulfur cluster assembly factor for Biotin synthase and Aconitase-like mitochondrial proteins	Protein involved in incorporating iron-sulfur clusters into proteins
YFL013C	IES1			x		Ino Eighty Subunit	Subunit of the INO80 chromatin remodeling complex
YLR052W	IES3	x				Ino Eighty Subunit	Subunit of the INO80 chromatin remodeling complex
YOL023W	IFM1					Initiation Factor of Mitochondria	Mitochondrial translation initiation factor 2
YCR046C	IMG1				x	Integrity of Mitochondrial Genome	Mitochondrial ribosomal protein of the large subunit
YIL154C	IMP2'					Independent of Mitochondrial Particle	Transcriptional activator involved in maintenance of ion homeostasis
YJL153C	INO1			x		INOsitol requiring	Inositol-3-phosphate synthase	Inositol-3-phosphate synthase involved in myo-inositol biosynthesis; localized in cytoplasm|uniprot_proteome=UP000002311
YDR123C	INO2			x		INOsitol requiring	Transcription factor	Component of sequence specific DNA-binding heteromeric transcription factor Ino2/Ino4p that activates transcription of genes involved in phospholipid metabolism|uniprot_proteome=UP000002311
YOL108C	INO4			x		INOsitol requiring	Transcription factor involved in phospholipid synthesis	Component of sequence specific DNA-binding heteromeric transcription factor Ino2/Ino4p that activates transcription of genes involved in phospholipid metabolism|uniprot_proteome=UP000002311
YOR235W	IRC13					Increased Recombination Centers	Dubious open reading frame
YLR021W	IRC25			x		Increased Recombination Centers	Component of a heterodimeric Poc4p-Irc25p chaperone
YPR067W	ISA2					Iron Sulfur Assembly	Protein required for maturation of mitochondrial [4Fe-4S] proteins
YPL040C	ISM1					Isoleucyl tRNA Synthetase of Mitochondria	Mitochondrial isoleucyl-tRNA synthetase	Mitochondrial isoleucine-tRNA ligase that couples isoleucine to isoleucyl-tRNA|uniprot_proteome=UP000002311
YDL115C	IWR1			x		Interacts With RNA polymerase II	RNA polymerase II transport factor, conserved from yeast to humans
YKL032C	IXR1					Intrastrand cross (X)-link Recognition	Transcriptional repressor that regulates hypoxic genes during normoxia
YDR475C	JIP4					Jumonji domain Interacting Protein	Protein of unknown function	Protein whose biological role and cellular location are unknown|uniprot_proteome=UP000002311
YDR017C	KCS1		x	x		pKC1 Suppressor	Inositol hexakisphosphate and inositol heptakisphosphate kinase
YIL125W	KGD1					alpha-KetoGlutarate Dehydrogenase	Subunit of the mitochondrial alpha-ketoglutarate dehydrogenase complex	Subunit of mitochondrial alpha-ketoglutarate dehydrogenase complex, involved in tricarboxylic acid (TCA) cycle|uniprot_proteome=UP000002311
YLL019C	KNS1					Kinase Next to SPA2	Protein kinase involved in negative regulation of PolIII transcription
YNL322C	KRE1			x		Killer toxin REsistant	Cell wall glycoprotein involved in beta-glucan assembly
YPR159W	KRE6		x	x		Killer toxin REsistant	Type II integral membrane protein
YLL049W	LDB18					Low Dye Binding	Component of the dynactin complex
YPL213W	LEA1					Looks Exceptionally like U2A	Component of U2 snRNP complex
YNL323W	LEM3					Ligand-Effect Modulator	Membrane protein of the plasma membrane and ER	Subunit of the Lem3p-Dnf1 aminophospholipid translocase (flippase); involved in phospholipid translocation, cell surface receptor signal transduction and vacuole organization; localizes to the plasma membrane and endoplasmic reticulum|uniprot_proteome=UP000002311
YJL124C	LSM1					Like SM	Lsm (Like Sm) protein
YMR021C	MAC1					Metal binding ACtivator	Copper-sensing transcription factor
YFL016C	MDJ1				x	Mitochondrial DnaJ	Co-chaperone that stimulates HSP70 protein Ssc1p ATPase activity
YOL076W	MDM20		x			Mitochondrial Distribution and Morphology	Non-catalytic subunit of the NatB N-terminal acetyltransferase	A subunit of the NatB complex that contributes to peptide alpha-N-acetyltransferase activity; involved in cytoskeleton organization, mitochondrion inheritance and N-terminal peptidyl-methionine acetylation|uniprot_proteome=UP000002311
YHR194W	MDM31					Mitochondrial Distribution and Morphology	Mitochondrial protein that may have a role in phospholipid metabolism	Protein involved in mitochondrion organization and inheritance and cellular ion homeostasis; regulates cardiolipin metabolic process with Mdm10p, Mmm1p, Mdm12p, and Mdm34p; localizes to the inner mitochondrial membrane|uniprot_proteome=UP000002311
YGL219C	MDM34			x		Mitochondrial Distribution and Morphology	Mitochondrial component of the ERMES complex	Protein with a role in mitochondrion organization and tethering to the endoplasmic reticulum (ER); involved in phospholipid transport with Crd1p; localizes to the mitochondrial outer membrane and the ERMES complex with Mmm1p|uniprot_proteome=UP000002311
YDL005C	MED2					MEDiator complex	Subunit of the RNA polymerase II mediator complex
YJL102W	MEF2		x			Mitochondrial Elongation Factor	Mitochondrial elongation factor involved in translational elongation
YOL064C	MET22					METhionine requiring	Bisphosphate-3'-nucleotidase
YER091C	MET6					METhionine requiring	Cobalamin-independent methionine synthase
YDR461W	MFA1					Mating Factor A	Mating pheromone a-factor
YOR211C	MGM1					Mitochondrial Genome Maintenance	Mitochondrial GTPase, present in complex with Ugo1p and Fzo1p	A GTPase protein involved in mitochondrial membrane fusion and mitochondrial genome maintenance; localized to the inner mitochondrial membrane, as well as mitochondrial intermembrane space and crista|uniprot_proteome=UP000002311
YPL050C	MNN9		x			MaNNosyltransferase	Subunit of Golgi mannosyltransferase complex
YNL297C	MON2			x		MONensin sensitivity	Protein with a role in endocytosis and vacuole integrity
YMR224C	MRE11					Meiotic REcombination	Nuclease subunit of the MRX complex with Rad50p and Xrs2p
YPL118W	MRP51				x	Mitochondrial Ribosomal Protein	Mitochondrial ribosomal protein of the small subunit	Component of the small subunit of the mitochondrial ribosome, which mediates translation in the mitochondrion; genetic interactions with the 5'-untranslated leader of the COX2 mRNA suggest a role in translation initiation|uniprot_proteome=UP000002311
YNL252C	MRPL17					Mitochondrial Ribosomal Protein, Large subunit	Mitochondrial ribosomal protein of the large subunit	Component of the large subunit of the mitochondrial ribosome, which mediates translation in the mitochondrion|uniprot_proteome=UP000002311
YNL177C	MRPL22					Mitochondrial Ribosomal Protein, Large subunit	Mitochondrial ribosomal protein of the large subunit	Component of the large subunit of the mitochondrial ribosome, which mediates translation in the mitochondrion|uniprot_proteome=UP000002311
YOR150W	MRPL23				x	Mitochondrial Ribosomal Protein, Large subunit	Mitochondrial ribosomal protein of the large subunit	Component of the large subunit of the mitochondrial ribosome, which mediates translation in the mitochondrion; relocalizes to the vacuole in response to hydrogen peroxide|uniprot_proteome=UP000002311
YMR193W	MRPL24				x	Mitochondrial Ribosomal Protein, Large subunit	Mitochondrial ribosomal protein of the large subunit	Component of the large subunit of the mitochondrial ribosome, which mediates translation in the mitochondrion|uniprot_proteome=UP000002311
YMR024W	MRPL3					Mitochondrial Ribosomal Protein, Large subunit	Mitochondrial ribosomal protein of the large subunit	Component of the large subunit of the mitochondrial ribosome, which mediates translation in the mitochondrion|uniprot_proteome=UP000002311
YMR286W	MRPL33					Mitochondrial Ribosomal Protein, Large subunit	Mitochondrial ribosomal protein of the large subunit	Component of the large subunit of the mitochondrial ribosome, which mediates translation in the mitochondrion|uniprot_proteome=UP000002311
YJL096W	MRPL49					Mitochondrial Ribosomal Protein, Large subunit	Mitochondrial ribosomal protein of the large subunit	Component of the large subunit of the mitochondrial ribosome, which mediates translation in the mitochondrion|uniprot_proteome=UP000002311
YJL063C	MRPL8				x	Mitochondrial Ribosomal Protein, Large subunit	Mitochondrial ribosomal protein of the large subunit	Component of the large subunit of the mitochondrial ribosome, which mediates translation in the mitochondrion|uniprot_proteome=UP000002311
YMR158W	MRPS8		x		x	Mitochondrial Ribosomal Protein, Small subunit	Mitochondrial ribosomal protein of the small subunit	Component of the small subunit of the mitochondrial ribosome, which mediates translation in the mitochondrion|uniprot_proteome=UP000002311
YHR039C	MSC7					Meiotic Sister-Chromatid recombination	Protein of unknown function
YDR335W	MSN5			x		Multicopy suppressor of SNf1 mutation	Karyopherin
YDR268W	MSW1					Mitochondrial aminoacyl-tRNA Synthetase, tryptophan (W)	Mitochondrial tryptophanyl-tRNA synthetase	Mitochondrial tryptophanyl-tRNA synthetase that performs tryptophanyl-tRNA aminoacylation by coupling tryptophan to tryptophanyl-tRNA|uniprot_proteome=UP000002311
YPL097W	MSY1		x			Mitochondrial aminoacyl-tRNA Synthetase, tyrosine (Y)	Mitochondrial tyrosyl-tRNA synthetase	Mitochondrial tyrosyl-tRNA synthetase that performs mitochondrial tyrosyl-tRNA aminoacylation by coupling tyrosine to tyrosyl-tRNA|uniprot_proteome=UP000002311
YJL123C	MTC1					Maintenance of Telomere Capping	Protein of unknown function that may interact with ribosomes	Protein whose biological role is unknown; localizes to the cytoplasm and colocalizes with ribsome and COP-coated vesicle in large scale studies|uniprot_proteome=UP000002311
YMR228W	MTF1					Mitochondrial Transcription Factor	Mitochondrial RNA polymerase specificity factor
YMR097C	MTG1					MiTochondrial GTPase	Putative GTPase peripheral to the mitochondrial inner membrane
YHR168W	MTG2		x			MiTochondrial Gtpase 2	Putative GTPase
YLR382C	NAM2					Nuclear Accommodation of Mitochondria	Mitochondrial leucyl-tRNA synthetase
YPR131C	NAT3			x		N-terminal AcetylTransferase	Catalytic subunit of the NatB N-terminal acetyltransferase
YDR176W	NGG1						Subunit of chromatin modifying histone acetyltransferase complexes	Subunit of the SAGA, SLIK, and Ada2/Gcn5/Ada3 histone acetyltransferase complexes involved in chromatin modification and transcription activation|uniprot_proteome=UP000002311
YPL174C	NIP100					Nuclear ImPort	Large subunit of the dynactin complex
YOL041C	NOP12					NucleOlar Protein	Nucleolar protein involved in pre-25S rRNA processing
YPR072W	NOT5					Negative On TATA	Component of the CCR4-NOT core complex, involved in mRNA decapping
YEL062W	NPR2	x				Nitrogen Permease Regulator	Subunit of the Iml1p/SEACIT complex	Subunit of SEACIT, a subcomplex of the SEA complex that acts as a GTPase-activating protein (GAP) to negatively regulates signaling through the heterodimeric Gtr1p-Gtr2p GTPase; negative regulator of TORC1 signaling in response to amino acid deprivation; positive regulator of autophagy and autophagosome formation; loosely associated with the vacuolar membrane|uniprot_proteome=UP000002311
YML103C	NUP188			x		NUclear Pore	Subunit of the inner ring of the nuclear pore complex (NPC)
YGL151W	NUT1					Negative regulation of URS Two	Component of the RNA polymerase II mediator complex
YNL099C	OCA1	x				Oxidant-induced Cell-cycle Arrest	Putative protein tyrosine phosphatase
YCR095C	OCA4	x				Oxidant-induced Cell-cycle Arrest	Cytoplasmic protein required for replication of Brome mosaic virus	Protein whose biological role is unknown; localizes to the cytoplasm in a large scale study|uniprot_proteome=UP000002311
YHL029C	OCA5	x				Oxidant-induced Cell-cycle Arrest	Cytoplasmic protein required for replication of Brome mosaic virus	Protein whose biological role is unknown; localizes to the cytoplasm in a large-scale study|uniprot_proteome=UP000002311
YGL038C	OCH1					Outer CHain elongation	Mannosyltransferase of the cis-Golgi apparatus
YHL020C	OPI1					OverProducer of Inositol	Transcriptional regulator of a variety of genes
YPR044C	OPI11					OverProducer of Inositol	Dubious open reading frame
YOR130C	ORT1		x			ORnithine Transporter	Ornithine transporter of the mitochondrial inner membrane
YDL232W	OST4					OligoSaccharylTransferase	Subunit of the oligosaccharyltransferase complex of the ER lumen
YLR054C	OSW2					Outer Spore Wall	Protein of unknown function reputedly involved in spore wall assembly
YDR488C	PAC11					Perish in the Absence of CIN8	Dynein intermediate chain, microtubule motor protein
YBR279W	PAF1					RNA Polymerase II Associated Factor	Component of the Paf1p complex involved in transcription elongation	Non-DNA binding transcription factor; subunit of the Cdc73/Paf1 transcription elongation complex; regulates transcription from Pol I and II promoters; also involved in snoRNA 3'-end processing|uniprot_proteome=UP000002311
YCR077C	PAT1					Protein Associated with Topoisomerase II	Deadenylation-dependent mRNA-decapping factor
YOR036W	PEP12			x		carboxyPEPtidase Y-deficient	Target membrane receptor (t-SNARE)
YOR158W	PET123					PETite colonies	Mitochondrial ribosomal protein of the small subunit	Component of the small subunit of the mitochondrial ribosome, which mediates translation in the mitochondrion|uniprot_proteome=UP000002311
YMR205C	PFK2					PhosphoFructoKinase	Beta subunit of heterooctameric phosphofructokinase
YGL025C	PGD1		x			PolyGlutamine Domain	Subunit of the RNA polymerase II mediator complex
YNL316C	PHA2					PHenylAlanine requiring	Prephenate dehydratase
YGR233C	PHO81					PHOsphate metabolism	Cyclin-dependent kinase (CDK) inhibitor
YPL031C	PHO85	x		x		PHOsphate metabolism	Cyclin-dependent kinase	Cyclin-dependent protein serine/threonine kinase involved in regulation of phosphate and glycogen metabolism, cell cycle progression, establishment of cell polarity, autophagy, response to DNA damage, and calcium-mediated signaling; localized to the nucleus|uniprot_proteome=UP000002311
YGL023C	PIB2					PhosphatidylInositol(3)-phosphate Binding	Protein of unknown function	Protein whose biological role is unknown; localizes to the mitochondrion in a large-scale study|uniprot_proteome=UP000002311
YER053C	PIC2					PI Carrier	Mitochondrial copper and phosphate carrier
YPL268W	PLC1	x	x			PhosphoLipase C	Phospholipase C
YGL167C	PMR1	x		x		Plasma Membrane ATPase Related	High affinity Ca2+/Mn2+ P-type ATPase
YPL144W	POC4			x		PrOteasome Chaperone	Component of a heterodimeric Poc4p-Irc25p chaperone
YPL188W	POS5		x			PerOxide Sensitive	Mitochondrial NADH kinase
YDR435C	PPM1					Protein Phosphatase Methyltransferase	Carboxyl methyltransferase
YGR135W	PRE9			x		PRoteinase yscE	Alpha 3 subunit of the 20S proteasome
YHL011C	PRS3		x			PhosphoRibosylpyrophosphate Synthetase	5-phospho-ribosyl-1(alpha)-pyrophosphate synthetase	Subunit of a PRPP synthetase complex, which synthesizes 5-phosphoribose 1-diphosphate and is important for cell wall integrity|uniprot_proteome=UP000002311
YML017W	PSP2					Polymerase SuPpressor	Asn rich cytoplasmic protein that contains RGG motifs
YDR496C	PUF6					PUmilio-homology domain Family	Pumilio-homology domain protein
YJL166W	QCR8					ubiQuinol-cytochrome C oxidoReductase	Subunit 8 of ubiquinol cytochrome-c reductase (Complex III)
YDR419W	RAD30					RADiation sensitive	DNA polymerase eta
YJR033C	RAV1					Regulator of (H+)-ATPase in Vacuolar membrane	Subunit of RAVE complex (Rav1p, Rav2p, Skp1p)
YDR028C	REG1					REsistance to Glucose repression	Regulatory subunit of type 1 protein phosphatase Glc7p
YGL250W	RMR1					Reduced Meiotic Recombination	Protein required for meiotic recombination and gene conversion
YJL148W	RPA34					RNA Polymerase A	RNA polymerase I subunit A34.5
YNL248C	RPA49		x		x	RNA Polymerase A	RNA polymerase I subunit A49
YJL121C	RPE1					Ribulose 5-Phosphate Epimerase	D-ribulose-5-phosphate 3-epimerase
YGR085C	RPL11B					Ribosomal Protein of the Large subunit	Ribosomal 60S subunit protein L11B	Subunit of the cytosolic large ribosomal subunit; involved in ribosomal large subunit assembly and translation|uniprot_proteome=UP000002311
YMR142C	RPL13B			x		Ribosomal Protein of the Large subunit	Ribosomal 60S subunit protein L13B	Subunit of the cytosolic large ribosomal subunit; involved in translation|uniprot_proteome=UP000002311
YGL076C	RPL7A				x	Ribosomal Protein of the Large subunit	Ribosomal 60S subunit protein L7A	Subunit of the cytosolic large ribosomal subunit; involved in maturation of the large subunit rRNA, biogenesis of the ribosomal large subunit, and translation|uniprot_proteome=UP000002311
YNL067W	RPL9B			x		Ribosomal Protein of the Large subunit	Ribosomal 60S subunit protein L9B	Subunit of the cytosolic large ribosomal subunit; involved in translation|uniprot_proteome=UP000002311
YDL020C	RPN4					Regulatory Particle Non-ATPase	Transcription factor that stimulates expression of proteasome genes
YJL191W	RPS14B					Ribosomal Protein of the Small subunit	Protein component of the small (40S) ribosomal subunit	rRNA-binding constituent of the cytosolic small ribosomal subunit; involved in maturation of the small subunit rRNA and assembly of the small ribosomal subunit|uniprot_proteome=UP000002311
YMR143W	RPS16A			x	x	Ribosomal Protein of the Small subunit	Protein component of the small (40S) ribosomal subunit	Subunit of the cytosolic small ribosomal subunit; involved in maturation of the small subunit rRNA and translation|uniprot_proteome=UP000002311
YML024W	RPS17A			x		Ribosomal Protein of the Small subunit	Ribosomal protein 51 (rp51) of the small (40s) subunit	Subunit of the cytosolic small ribosomal subunit; involved in assembly of the small ribosomal subunit and translation|uniprot_proteome=UP000002311
YNL302C	RPS19B				x	Ribosomal Protein of the Small subunit	Protein component of the small (40S) ribosomal subunit	Subunit of the cytosolic small ribosomal subunit; involved in nuclear export of rRNA and assembly of the small ribosomal subunit|uniprot_proteome=UP000002311
YJL136C	RPS21B					Ribosomal Protein of the Small subunit	Protein component of the small (40S) ribosomal subunit	Subunit of the cytosolic small ribosomal subunit; involved in rRNA processing, and translation|uniprot_proteome=UP000002311
YJR145C	RPS4A				x	Ribosomal Protein of the Small subunit	Protein component of the small (40S) ribosomal subunit	Subunit of the cytosolic small ribosomal subunit; involved in translation|uniprot_proteome=UP000002311
YOR096W	RPS7A					Ribosomal Protein of the Small subunit	Protein component of the small (40S) ribosomal subunit	Subunit of the cytosolic small ribosomal subunit; involved in ribosome biogenesis, and translation|uniprot_proteome=UP000002311
YOR001W	RRP6					Ribosomal RNA Processing	Nuclear exosome exonuclease component
YGR056W	RSC1					Remodel the Structure of Chromatin	Component of the RSC chromatin remodeling complex	Subunit of RSC chromatin remodeling complex, slides along DNA affecting nucleosome positioning, transcription regulation, and DNA double-strand break repair via nonhomologous end joining|uniprot_proteome=UP000002311
YJR113C	RSM7					Ribosomal Small subunit of Mitochondria	Mitochondrial ribosomal protein of the small subunit	Component of the small subunit of the mitochondrial ribosome, which mediates translation in the mitochondrion|uniprot_proteome=UP000002311
YGL244W	RTF1					Restores TBP Function	Subunit of RNAPII-associated chromatin remodeling Paf1 complex	Non-DNA binding transcription factor; subunit of the CDc73/Paf1 transcription elongation complex; involved in regulation of transcription from RNA Pol I and II promoters, snoRNA 3'-end processing, regulation of histone H2B ubiquitination and H3 methylation and other cellular processes|uniprot_proteome=UP000002311
YGL252C	RTG2					ReTroGrade regulation	Sensor of mitochondrial dysfunction	Non-DNA binding transcription factor; subunit of the SAGE-like SLIK histone acetyltransferase complex; involved in regulation of transcription from RNA polymerase II promoter by nitrogen catabolites, mitochondria-nucleus signaling pathway and other cellular processes|uniprot_proteome=UP000002311
YBL103C	RTG3					ReTroGrade regulation	bHLH/Zip transcription factor for retrograde (RTG) and TOR pathways	Sequence-specific DNA-binding RNA polymerase II transcription factor involved in mitophagy and the induction of genes of the retrograde response pathway; localizes to both the nucleus and cytoplasm|uniprot_proteome=UP000002311
YOR014W	RTS1					Rox Three Suppressor	B-type regulatory subunit of protein phosphatase 2A (PP2A)
YDR389W	SAC7	x		x		Suppressor of ACtin	GTPase activating protein (GAP) for Rho1p
YMR060C	SAM37			x		Sorting and Assembly Machinery	Component of the Sorting and Assembly Machinery (SAM) complex
YMR263W	SAP30					Sin3-Associated Polypeptide	Component of Rpd3L histone deacetylase complex
YCR008W	SAT4						Ser/Thr protein kinase involved in salt tolerance
YOR367W	SCP1					S. cerevisiae CalPonin	Component of yeast cortical actin cytoskeleton
YMR272C	SCS7					Suppressor of Ca2+ Sensitivity	Sphingolipid alpha-hydroxylase
YGR279C	SCW4					Soluble Cell Wall protein	Cell wall protein with similarity to glucanases
YOR140W	SFL1					Suppressor gene for FLocculation	Transcriptional repressor and activator
YLR403W	SFP1	x	x	x		Split Finger Protein	Regulates transcription of ribosomal protein and biogenesis genes	Predicted RNA polymerase II transcription factor involved in the activation of transcription of ribosomal protein genes and in the regulation of cell size; localizes to both the nucleus and cytoplasm|uniprot_proteome=UP000002311
YCL010C	SGF29					SaGa associated Factor	Component of the HAT/Core module of the SAGA, SLIK, and ADA complexes
YGL066W	SGF73		x	x		SaGa associated Factor, 73 kDa	Subunit of DUBm module of SAGA and SLIK	Subunit of the DUBm deubiquitinating module of the SAGA and SLIK histone acetyltransferase complexes; involved in regulation of RNA polymerase II transcription preinitiation complex assembly, and nuclear mRNA export|uniprot_proteome=UP000002311
YIR001C	SGN1					Slower Growth on Non-fermentable carbon sources	Cytoplasmic RNA-binding protein
YOR035C	SHE4					Swi5p-dependent HO Expression	Protein containing a UCS (UNC-45/CRO1/SHE4) domain
YNL236W	SIN4					Switch INdependent	Subunit of the RNA polymerase II mediator complex
YDL047W	SIT4			x		Suppressor of Initiation of Transcription	Ceramide-activated, type 2A-related serine-threonine phosphatase
YNL032W	SIW14	x				Synthetic Interaction with Whi2	Tyrosine phosphatase involved in actin organization and endocytosis
YBL007C	SLA1	x		x		Synthetic Lethal with ABP1	Cytoskeletal protein binding protein	Required for assembly of the cortical actin cytoskeleton; interacts with proteins regulating actin dynamics and proteins required for endocytosis; found in the nucleus and cell cortex; has 3 SH3 domains
YOR290C	SNF2		x			Sucrose NonFermenting	Catalytic subunit of the SWI/SNF chromatin remodeling complex
YHL025W	SNF6			x		Sucrose NonFermenting	Subunit of the SWI/SNF chromatin remodeling complex
YPL002C	SNF8					Sucrose NonFermenting	Component of the ESCRT-II complex
YHR008C	SOD2	x				SuperOxide Dismutase	Mitochondrial manganese superoxide dismutase	Mitochondrial manganese superoxide oxidoreductase involved in the metabolism of reactive oxygen species, cell aging, and the response of non-dividing cells oxidative stress|uniprot_proteome=UP000002311
YGL127C	SOH1	x		x		Suppressor Of Hpr1	Subunit of the RNA polymerase II mediator complex
YMR066W	SOV1					Synthesis Of Var	Mitochondrial protein of unknown function	Protein whose biological role is unknown; localizes to the mitochondrion in different large-scale studies|uniprot_proteome=UP000002311
YGL170C	SPO74					SPOrulation	Component of the meiotic outer plaque of the spindle pole body	Spindle pole body protein involved in ascospore formation during sporulation|uniprot_proteome=UP000002311
YJL127C	SPT10		x			SuPpressor of Ty	Histone H3 acetylase with a role in transcriptional regulation	Histone H3 acetylase with a role in cell-cycle specific transcriptional regulation of histone genes via recruitment of SWI/SNF; also implicated in DNA repair, and chromatin silencing at rDNA and mating loci|uniprot_proteome=UP000002311
YDR392W	SPT3					SuPpressor of Ty's	Subunit of the SAGA and SAGA-like transcriptional regulatory complexes	Transcription cofactor subunit of SAGA and SLIK histone acetyltransferase complexes; involved in chromatin modification and regulates transcription by RNA polymerase II related to invasive growth in response to glucose limitation|uniprot_proteome=UP000002311
YGR063C	SPT4		x	x		SuPpressor of Ty's	Component of the universally conserved Spt4/5 complex (DSIF complex)
YLR055C	SPT8					SuPpressor of Ty	Subunit of the SAGA transcriptional regulatory complex
YHR041C	SRB2			x		Suppressor of RNA polymerase B	Subunit of the RNA polymerase II mediator complex	RNA polymerase II transcription factor involved in assembly of the preinitiation complex (PIC); involved in regulation of ribosomal protein gene transcription in response to nutrient levels and chemical stimuli; subunit of the mediator core complex|uniprot_proteome=UP000002311
YPL042C	SSN3			x		Suppressor of SNf1	Cyclin-dependent protein kinase
YLR369W	SSQ1				x	Stress-Seventy subfamily Q	Mitochondrial hsp70-type molecular chaperone
YLR452C	SST2					SuperSensiTive	GTPase-activating protein for Gpa1p
YHR064C	SSZ1		x	x			Hsp70 protein that interacts with Zuo1p (a DnaJ homolog)
YHR178W	STB5					Sin Three Binding protein	Transcription factor
YLR150W	STM1					Suppressor of ToM1	Protein required for optimal translation under nutrient stress
YHR006W	STP2					protein with similarity to Stp1p	Transcription factor	Sequence-specific DNA binding RNA polymerase II transcription activator|uniprot_proteome=UP000002311
YPL129W	TAF14			x		TATA binding protein-Associated Factor	Subunit of TFIID, TFIIF, INO80, SWI/SNF, and NuA3 complexes
YOL020W	TAT2					Tryptophan Amino acid Transporter	High affinity tryptophan and tyrosine permease
YHR009C	TDA3					Topoisomerase I Damage Affected	Putative oxidoreductase involved in late endosome to Golgi transport
YNL139C	THO2					suppressor of the Transcriptional defect of Hpr1 by Overexpression	Subunit of the THO complex
YOL072W	THP1		x			Tho2/Hpr1 Phenotype	Nuclear pore-associated protein
YPR045C	THP3					THO-related Protein	Protein that may have a role in transcription elongation
YHR025W	THR1			x		THReonine requiring	Homoserine kinase
YJL138C	TIF2					Translation Initiation Factor	Translation initiation factor eIF4A
YPR163C	TIF3		x			Translation Initiation Factor	Translation initiation factor eIF-4B
YGR162W	TIF4631					Translation Initiation Factor	Translation initiation factor eIF4G
YMR269W	TMA23					Translation Machinery Associated	Nucleolar protein implicated in ribosome biogenesis
YPR133W-A	TOM5			x		Translocase of the Outer Mitochondrial membrane	Component of the TOM (translocase of outer membrane) complex
YLR234W	TOP3					TOPoisomerase	DNA Topoisomerase III
YJL129C	TRK1			x		TRansport of potassium (K)	Component of the Trk1p-Trk2p potassium transport system
YOR295W	UAF30		x			Upstream Activation Factor subunit	Subunit of UAF (upstream activation factor) complex	Sequence-specific DNA-binding RNA polymerase I transcription factor involved in chromatin organization and transcription of the nuclear large rRNA transcript; subunit of the RNA polymerase I upstream activating factor complex|uniprot_proteome=UP000002311
YJL197W	UBP12					UBiquitin-specific Protease	Ubiquitin-specific protease
YFR010W	UBP6					UBiquitin-specific Protease	Ubiquitin-specific protease	Thiol-dependent deubiquitinase involved in negative regulation of proteasome-mediated protein catabolism; subunit of the regulatory particle that recognizes and unfolds ubiquitinated proteins, and translocates them to the proteasome core complex|uniprot_proteome=UP000002311
YNL229C	URE2					UREidosuccinate transport	Nitrogen catabolite repression transcriptional regulator
YOR106W	VAM3	x				VAcuolar Morphogenesis	Syntaxin-like vacuolar t-SNARE
YGL212W	VAM7					VAcuolar Morphogenesis	Vacuolar SNARE protein
YPL234C	VMA11		x	x		Vacuolar Membrane Atpase	Vacuolar ATPase V0 domain subunit c'
YPR036W	VMA13			x		Vacuolar Membrane Atpase	Subunit H of the V1 peripheral membrane domain of V-ATPase
YHR026W	VMA16			x		Vacuolar Membrane Atpase	Subunit c'' of the vacuolar ATPase
YLR447C	VMA6			x		Vacuolar Membrane Atpase	Subunit d of the V0 integral membrane domain of V-ATPase
YOR270C	VPH1			x		Vacuolar pH	Subunit a of vacuolar-ATPase V0 domain	Hydrogen ion transporting ATPase involved in polyphosphate metabolism, protein complex assembly and vacuolar acidification; localizes to vacuolar membranes|uniprot_proteome=UP000002311
YLL040C	VPS13					Vacuolar Protein Sorting	Protein involved in prospore membrane morphogenesis
YMR077C	VPS20					Vacuolar Protein Sorting	Myristoylated subunit of the ESCRT-III complex
YNR006W	VPS27			x		Vacuolar Protein Sorting	Endosomal protein that forms a complex with Hse1p
YPL065W	VPS28					Vacuolar Protein Sorting	Component of the ESCRT-I complex
YLR396C	VPS33				x	Vacuolar Protein Sorting	ATP-binding protein that is a subunit of the HOPS and CORVET complexes
YLR417W	VPS36					Vacuolar Protein Sorting	Component of the ESCRT-II complex
YPR173C	VPS4					Vacuolar Protein Sorting	AAA-ATPase involved in multivesicular body (MVB) protein sorting
YOR069W	VPS5					Vacuolar Protein Sorting	Nexin-1 homolog	Endosomal phosphatidylinositol-3-phosphate binding retromer complex subunit involved in retrograde transport of membrane-bounded vesicles from endosomes back to the trans-Golgi network where they are recycled for further rounds of transport|uniprot_proteome=UP000002311
YKR020W	VPS51					Vacuolar Protein Sorting	Component of the GARP (Golgi-associated retrograde protein) complex
YDR027C	VPS54					Vacuolar Protein Sorting	Component of the GARP (Golgi-associated retrograde protein) complex
YDR486C	VPS60			x		Vacuolar Protein Sorting	Protein involved in late endosome to vacuole transport
YML041C	VPS71					Vacuolar Protein Sorting	Nucleosome-binding component of the SWR1 complex
YML097C	VPS9					Vacuolar Protein Sorting	Guanine nucleotide exchange factor (GEF)
YDR369C	XRS2					X-Ray Sensitive	Protein required for DNA repair
YER123W	YCK3					Yeast Casein Kinase	Palmitoylated vacuolar membrane-localized casein kinase I isoform
YLR200W	YKE2					Yeast ortholog of mouse KE2	Subunit of the heterohexameric Gim/prefoldin protein complex
YKL126W	YPK1		x			Yeast Protein Kinase	S/T protein kinase	Protein kinase active on serine and threonine residues; participates in cellular sphingolipid homeostasis by negatively regulating sphingolipid biosynthesis; also involved in glycerophospholipid metabolism and response to mating pheromone|uniprot_proteome=UP000002311
YML001W						Yeast Protein Two	Rab family GTPase
YOL019W		x					Protein of unknown function	Predicted integral membrane protein whose biological role is unknown; localizes to the plasma membrane and vacuole|uniprot_proteome=UP000002311
YGR125W							Putative protein of unknown function	Predicted integral membrane protein whose biological role is unknown; localizes to the vacuole in a large-scale study|uniprot_proteome=UP000002311
YDR415C							Putative aminopeptidase	Protein whose biological role and cellular location are unknown|uniprot_proteome=UP000002311
YLR358C							Protein of unknown function	Protein whose biological role and cellular location are unknown|uniprot_proteome=UP000002311
YNL184C							Protein of unknown function	Protein whose biological role and cellular location are unknown|uniprot_proteome=UP000002311
YOL029C							Putative protein of unknown function	Protein whose biological role and cellular location are unknown|uniprot_proteome=UP000002311
YGR237C							Putative protein of unknown function	Protein whose biological role is unknown; localizes to the cytoplasm in a large-scale study|uniprot_proteome=UP000002311
YBL100C							Dubious open reading frame
YDR048C				x			Dubious open reading frame
YDR417C				x	x		Dubious open reading frame
YFL012W-A							Dubious open reading frame
YFL013W-A							Dubious open reading frame
YGL042C							Dubious open reading frame
YGR054W							Eukaryotic initiation factor eIF2A
YJL120W							Dubious open reading frame
YJR087W							Dubious open reading frame
YLL020C							Dubious open reading frame
YLR402W							Dubious open reading frame
YNL170W							Dubious open reading frame
YNL171C							Dubious open reading frame
YNL179C							Dubious open reading frame
YNL198C							Dubious open reading frame
YOR302W							CPA1 uORF
YOR333C							Dubious open reading frame
YOR366W							Dubious open reading frame
