# Supplementary material for: The yeast protein kinase Sch9 adjusts V-ATPase assembly/disassembly to control pH homeostasis and longevity in response to glucose availability
Source: PLoS Genet. 2017 Jun 12;13(6):e1006835. doi: 10.1371/journal.pgen.1006835 (PMC5484544; doi:10.1371/journal.pgen.1006835)
Supplement: S2 Table — (XLSX) [file pgen.1006835.s012.xlsx]

## Sheet: Yeastmine GO analysis
Number of Genes in Database (N): 6604 (ALL Verified Uncharacterized Dubious ORFs)
Input Cluster (n): 328
P-value cutoff: P < 0,05
k: number of genes from the input cluster annotated to the given category
f: total number of genes annotated to the given category from the reference population
The hypergeometric p-values represent the probability that the intersection of a given list with any given functional category occurs by chance.The Benjamini Hochberg correction was taken into account when creating this GO list.
GO Biological Process
Category	p-value	k	f	N	n	fold enrichment	In Category from Cluster	GO class
transcription from RNA polymerase II promoter	3.89e-07	61	496	6604	328	2.47618	YAL013W,YBL021C,YBL103C,YBR279W,YCL010C,YDL005C,YDL020C,YDR028C,YDR123C,YDR225W,YDR392W,YFL021W,YFL023W,YGL025C,YGL066W,YGL127C,YGL151W,YGL237C,YGL244W,YGL252C,YGR056W,YGR063C,YGR252W,YHL020C,YHL025W,YHR006W,YHR041C,YHR178W,YIL154C,YJL006C,YJL110C,YJL115W,YJL127C,YKL032C,YLR055C,YLR200W,YLR403W,YLR417W,YLR418C,YML094W,YMR021C,YMR263W,YNL021W,YNL136W,YNL139C,YNL153C,YNL199C,YNL236W,YNR010W,YOL051W…	GO:0006366
regulation of gene expression	1.09161e-06	86	874	6604	328	1.98116	YAL013W,YAL040C,YBL021C,YBL103C,YBR279W,YCL010C,YCR077C,YDL005C,YDL020C,YDR028C,YDR123C,YDR176W,YDR225W,YDR392W,YDR496C,YEL062W,YFL013C,YFL021W,YFL023W,YFR009W,YGL025C,YGL066W,YGL127C,YGL151W,YGL237C,YGL244W,YGL252C,YGR054W,YGR056W,YGR063C,YGR162W,YGR252W,YHL020C,YHL025W,YHR006W,YHR041C,YHR064C,YHR178W,YIL154C,YJL006C,YJL110C,YJL115W,YJL127C,YJL138C,YKL032C,YKR026C,YLL019C,YLR052W,YLR055C,YLR150W…	GO:0010468
regulation of cellular biosynthetic process	1.22626e-06	89	925	6604	328	1.93723	YAL013W,YAL040C,YBL021C,YBL103C,YBR279W,YCL010C,YCR008W,YCR077C,YDL005C,YDL020C,YDR017C,YDR028C,YDR123C,YDR176W,YDR225W,YDR392W,YDR496C,YEL062W,YFL013C,YFL021W,YFL023W,YFR009W,YGL025C,YGL066W,YGL127C,YGL151W,YGL237C,YGL244W,YGL252C,YGR054W,YGR056W,YGR063C,YGR162W,YGR252W,YHL020C,YHL025W,YHR006W,YHR041C,YHR064C,YHR178W,YIL154C,YJL006C,YJL110C,YJL115W,YJL127C,YJL138C,YKL032C,YKL126W,YKR026C,YLL019C…	GO:0031326
regulation of nitrogen compound metabolic process	4.22744e-06	88	942	6604	328	1.8809	YAL013W,YAL040C,YBL021C,YBL103C,YBR279W,YCL010C,YCR077C,YDL005C,YDL020C,YDL021W,YDR028C,YDR123C,YDR176W,YDR225W,YDR392W,YDR496C,YEL062W,YFL013C,YFL021W,YFL023W,YFR009W,YGL025C,YGL066W,YGL127C,YGL151W,YGL237C,YGL244W,YGL252C,YGR054W,YGR056W,YGR063C,YGR162W,YGR252W,YHL020C,YHL025W,YHR006W,YHR041C,YHR064C,YHR178W,YIL154C,YJL006C,YJL110C,YJL115W,YJL127C,YJL138C,YKL032C,YKL126W,YKR026C,YLL019C,YLR052W…	GO:0051171
regulation of RNA biosynthetic process	4.3575e-06	73	722	6604	328	2.03572	YAL013W,YAL040C,YBL021C,YBL103C,YBR279W,YCL010C,YDL005C,YDL020C,YDR028C,YDR123C,YDR176W,YDR225W,YDR392W,YEL062W,YFL013C,YFL021W,YFL023W,YGL025C,YGL066W,YGL127C,YGL151W,YGL237C,YGL244W,YGL252C,YGR056W,YGR063C,YGR252W,YHL020C,YHL025W,YHR006W,YHR041C,YHR178W,YIL154C,YJL006C,YJL110C,YJL115W,YJL127C,YKL032C,YLL019C,YLR052W,YLR055C,YLR200W,YLR403W,YLR417W,YLR418C,YML094W,YMR021C,YMR072W,YMR224C,YMR228W…	GO:2001141
cellular component organization or biogenesis	1.89916e-05	179	2566	6604	328	1.40453	YAL013W,YAL040C,YBL007C,YBL103C,YBR131W,YBR279W,YCL010C,YCR008W,YCR046C,YCR047C,YCR077C,YDL005C,YDL047W,YDL117W,YDR027C,YDR028C,YDR176W,YDR225W,YDR268W,YDR369C,YDR389W,YDR392W,YDR419W,YDR435C,YDR488C,YDR496C,YEL062W,YER123W,YFL013C,YFL016C,YFL023W,YGL003C,YGL025C,YGL066W,YGL076C,YGL127C,YGL212W,YGL219C,YGL244W,YGL250W,YGL252C,YGR056W,YGR062C,YGR063C,YGR085C,YGR135W,YGR162W,YGR188C,YGR252W,YGR279C…	GO:0071840
organelle organization	7.96309e-05	124	1623	6604	328	1.53828	YAL013W,YAL040C,YBL007C,YBL103C,YBR131W,YBR279W,YCL010C,YCR046C,YCR077C,YDL047W,YDR028C,YDR176W,YDR225W,YDR268W,YDR369C,YDR389W,YDR392W,YDR419W,YDR488C,YEL062W,YFL013C,YFL016C,YGL003C,YGL066W,YGL127C,YGL212W,YGL219C,YGL244W,YGL250W,YGL252C,YGR056W,YGR062C,YGR063C,YGR085C,YGR162W,YGR188C,YGR252W,YHL025W,YHR039C,YHR191C,YHR194W,YJL063C,YJL095W,YJL096W,YJL102W,YJL115W,YJL127C,YJL185C,YJL191W,YJL197W…	GO:0006996
cellular macromolecule biosynthetic process	0.000258083	133	1809	6604	328	1.48029	YAL013W,YAL040C,YBL021C,YBL103C,YBR279W,YCL010C,YCR046C,YCR077C,YDL005C,YDL020C,YDL232W,YDR028C,YDR123C,YDR176W,YDR225W,YDR268W,YDR392W,YDR419W,YDR496C,YEL062W,YFL013C,YFL021W,YFL023W,YFR009W,YGL025C,YGL038C,YGL066W,YGL076C,YGL084C,YGL127C,YGL151W,YGL168W,YGL237C,YGL244W,YGL252C,YGR054W,YGR056W,YGR063C,YGR085C,YGR162W,YGR252W,YHL020C,YHL025W,YHR006W,YHR041C,YHR064C,YHR168W,YHR178W,YHR191C,YIL154C…	GO:0034645
arginine biosynthetic process	0.000282479	7	14	6604	328	10.0671	YJL071W,YJL088W,YJR109C,YMR062C,YOL058W,YOR130C,YOR303W	GO:0006526
transcription elongation from RNA polymerase I promoter	0.000361978	6	10	6604	328	12.0805	YBR279W,YGL244W,YGR063C,YJL148W,YLR418C,YNL248C	GO:0006362
endosomal transport	0.000406464	19	111	6604	328	3.44639	YDR027C,YDR486C,YHL002W,YHR009C,YJR033C,YKR020W,YLL040C,YLR372W,YLR417W,YML001W,YML097C,YMR077C,YNL297C,YNR006W,YOR069W,YPL002C,YPL065W,YPL084W,YPR173C	GO:0016197
vacuolar transport	0.00245369	26	207	6604	328	2.52893	YBR131W,YDR027C,YDR486C,YGL212W,YHL002W,YHR009C,YJR033C,YKR020W,YLL040C,YLR372W,YLR396C,YLR417W,YLR447C,YML001W,YML041C,YML097C,YMR077C,YNL297C,YNR006W,YOR036W,YOR069W,YOR106W,YPL002C,YPL065W,YPL084W,YPR173C	GO:0007034
late endosome to vacuole transport	0.00345077	12	60	6604	328	4.02683	YDR486C,YHL002W,YLL040C,YLR372W,YLR417W,YML097C,YMR077C,YNR006W,YPL002C,YPL065W,YPL084W,YPR173C	GO:0045324
hydrogen ion transmembrane transport	0.00372629	9	35	6604	328	5.17735	YBL099W,YDR377W,YHR026W,YLR295C,YLR447C,YOR270C,YPL234C,YPL271W,YPR036W	GO:1902600
histone modification	0.00376536	18	122	6604	328	2.97061	YAL013W,YBR279W,YCL010C,YDR176W,YDR392W,YGL066W,YGL244W,YGR252W,YJL115W,YJL127C,YJL197W,YLR055C,YLR418C,YML041C,YNL021W,YNL136W,YPL129W,YPR179C	GO:0016570
mitochondrial translation	0.00479955	22	171	6604	328	2.59036	YCR046C,YDR268W,YJL063C,YJL096W,YJL102W,YJR113C,YLR382C,YMR024W,YMR097C,YMR158W,YMR193W,YMR286W,YMR293C,YNL177C,YNL252C,YOL023W,YOR150W,YOR158W,YPL040C,YPL097W,YPL118W,YPL215W	GO:0032543
proton transport	0.00513201	10	45	6604	328	4.47425	YBL099W,YDR377W,YHR026W,YLR295C,YLR447C,YMR205C,YOR270C,YPL234C,YPL271W,YPR036W	GO:0015992
energy coupled proton transmembrane transport, against electrochemical gradient	0.00598454	6	16	6604	328	7.5503	YBL099W,YHR026W,YLR447C,YOR270C,YPL234C,YPR036W	GO:0015988
ATP hydrolysis coupled proton transport	0.00598454	6	16	6604	328	7.5503	YBL099W,YHR026W,YLR447C,YOR270C,YPL234C,YPR036W	GO:0015991
protein retention in Golgi apparatus	0.0072824	5	11	6604	328	9.15188	YLL040C,YLR417W,YNR006W,YOR069W,YPR173C	GO:0045053
chromatin organization	0.00901331	34	339	6604	328	2.01935	YAL013W,YBR279W,YCL010C,YCR077C,YDR028C,YDR176W,YDR225W,YDR392W,YFL013C,YGL066W,YGL244W,YGL252C,YGR056W,YGR063C,YGR252W,YHL025W,YJL115W,YJL127C,YJL197W,YKL032C,YLR052W,YLR055C,YLR418C,YML041C,YMR072W,YMR263W,YMR307W,YNL021W,YNL136W,YOR080W,YOR290C,YOR295W,YPL129W,YPR179C	GO:0006325
chromatin modification	0.0106131	27	247	6604	328	2.2009	YAL013W,YBR279W,YCL010C,YDR176W,YDR392W,YFL013C,YGL066W,YGL244W,YGL252C,YGR056W,YGR252W,YHL025W,YJL115W,YJL127C,YJL197W,YKL032C,YLR052W,YLR055C,YLR418C,YML041C,YMR072W,YMR263W,YNL021W,YNL136W,YOR290C,YPL129W,YPR179C	GO:0016568
protein acylation	0.0151493	12	72	6604	328	3.35569	YCL010C,YDR176W,YDR392W,YGL066W,YGR252W,YJL115W,YJL127C,YLR055C,YNL136W,YOL076W,YPL129W,YPR131C	GO:0043543
histone acetylation	0.0166973	10	53	6604	328	3.7989	YCL010C,YDR176W,YDR392W,YGL066W,YGR252W,YJL115W,YJL127C,YLR055C,YNL136W,YPL129W	GO:0016573
cellular amino acid biosynthetic process	0.0207498	18	140	6604	328	2.58868	YAL012W,YAL013W,YDR158W,YER055C,YER091C,YGR204W,YHR025W,YJL071W,YJL088W,YJR109C,YJR139C,YKR026C,YMR062C,YNL316C,YOL058W,YOL064C,YOR130C,YOR303W,YPR060C	GO:0008652
translational initiation	0.021614	11	66	6604	328	3.35569	YCR077C,YFL023W,YGR054W,YGR162W,YJL138C,YKR026C,YLR150W,YLR192C,YOL023W,YPL118W,YPR163C	GO:0006413
protein targeting to vacuole	0.0217407	16	123	6604	328	2.61908	YBR131W,YGL212W,YHL002W,YKR020W,YLL040C,YLR396C,YLR417W,YML001W,YML041C,YML097C,YNL297C,YNR006W,YOR036W,YPL002C,YPL065W,YPL084W	GO:0006623
establishment of protein localization to vacuole	0.0217407	16	123	6604	328	2.61908	YBR131W,YGL212W,YHL002W,YKR020W,YLL040C,YLR396C,YLR417W,YML001W,YML041C,YML097C,YNL297C,YNR006W,YOR036W,YPL002C,YPL065W,YPL084W	GO:0072666
macroautophagy	0.0274313	14	101	6604	328	2.79087	YBR131W,YEL062W,YGL167C,YGL168W,YGL212W,YGR188C,YKR020W,YLR417W,YML001W,YMR142C,YOR036W,YOR106W,YPL031C,YPR173C	GO:0016236
maintenance of protein location in cell	0.0274712	7	30	6604	328	4.69797	YJL110C,YLL040C,YLR417W,YNL229C,YNR006W,YOR069W,YPR173C	GO:0032507
mitochondrion organization	0.0323728	38	430	6604	328	1.7793	YBL103C,YCR046C,YDR268W,YFL016C,YGL219C,YGR062C,YHR194W,YJL063C,YJL096W,YJL102W,YJR113C,YLR091W,YLR295C,YLR370C,YLR382C,YMR024W,YMR060C,YMR072W,YMR097C,YMR158W,YMR193W,YMR228W,YMR275C,YMR286W,YMR293C,YNL177C,YNL252C,YOL023W,YOL076W,YOR150W,YOR158W,YOR211C,YPL040C,YPL097W,YPL118W,YPL215W,YPR131C,YPR133W-A	GO:0007005
late endosome to vacuole transport via multivesicular body sorting pathway	0.0499101	8	43	6604	328	3.74589	YDR486C,YLR372W,YLR417W,YML097C,YPL002C,YPL065W,YPL084W,YPR173C	GO:0032511
GO Cellular Component
Category	p-value	k	f	N	n	fold enrichment	In Category from Cluster	GO class
mitochondrial matrix	4.71608e-05	31	222	6604	328	2.81152	YBL099W,YCR046C,YDR268W,YFL016C,YHR008C,YIL125W,YJL063C,YJL071W,YJL096W,YJR113C,YJR122W,YLR369W,YLR382C,YMR024W,YMR062C,YMR072W,YMR158W,YMR193W,YMR228W,YMR286W,YMR287C,YNL177C,YNL252C,YOR150W,YOR158W,YPL040C,YPL097W,YPL118W,YPL188W,YPL215W,YPR067W	GO:0005759
mediator complex	5.78422e-05	10	26	6604	328	7.7439	YDL005C,YGL025C,YGL127C,YGL151W,YHR041C,YNL236W,YNR010W,YOL051W,YPL042C,YPL129W	GO:0016592
nucleoplasm part	0.000387666	30	242	6604	328	2.49597	YAL013W,YBR279W,YCL010C,YDL005C,YDL115C,YDR176W,YDR392W,YFL023W,YGL025C,YGL066W,YGL127C,YGL151W,YGL244W,YGL252C,YGR063C,YGR252W,YHR041C,YJL006C,YLR055C,YLR418C,YMR263W,YNL021W,YNL136W,YNL139C,YNL236W,YNR010W,YOL051W,YPL042C,YPL129W,YPR179C	GO:0044451
core mediator complex	0.000610813	8	21	6604	328	7.67015	YDL005C,YFL023W,YGL025C,YGL127C,YHR041C,YNL236W,YNR010W,YOL051W	GO:0070847
transcription factor complex	0.00137397	16	92	6604	328	3.50159	YBL021C,YDL005C,YDR123C,YDR392W,YFL021W,YFL023W,YGL025C,YGL127C,YGL237C,YHR041C,YJL110C,YNL236W,YNR010W,YOL051W,YOL108C,YOR295W,YPL129W	GO:0005667
ESCRT complex	0.00139772	6	13	6604	328	9.29268	YHL002W,YLR417W,YMR077C,YNR006W,YPL002C,YPL065W	GO:0036452
mitochondrial part	0.00157209	55	618	6604	328	1.79187	YBL099W,YCR046C,YDR027C,YDR268W,YDR377W,YER014W,YER053C,YFL016C,YGL219C,YGR062C,YHR008C,YHR051W,YHR168W,YHR194W,YIL125W,YIL134W,YJL063C,YJL071W,YJL096W,YJL166W,YJR113C,YJR122W,YLR295C,YLR369W,YLR382C,YML001W,YML008C,YMR024W,YMR060C,YMR062C,YMR072W,YMR097C,YMR158W,YMR193W,YMR205C,YMR228W,YMR286W,YMR287C,YMR293C,YNL177C,YNL252C,YOR065W,YOR125C,YOR130C,YOR150W,YOR158W,YOR211C,YPL040C,YPL097W,YPL118W…	GO:0044429
DNA-directed RNA polymerase complex	0.00160142	16	104	6604	328	3.09756	YBR279W,YDL005C,YDL115C,YDR392W,YFL023W,YGL025C,YGL127C,YGL244W,YHR041C,YJL148W,YLR418C,YMR228W,YNL236W,YNL248C,YNR010W,YOL051W,YPL129W	GO:0000428
RNA polymerase complex	0.00160142	16	104	6604	328	3.09756	YBR279W,YDL005C,YDL115C,YDR392W,YFL023W,YGL025C,YGL127C,YGL244W,YHR041C,YJL148W,YLR418C,YMR228W,YNL236W,YNL248C,YNR010W,YOL051W,YPL129W	GO:0030880
proton-transporting two-sector ATPase complex	0.00167044	9	29	6604	328	6.24853	YBL099W,YDR377W,YHR026W,YLR295C,YLR447C,YOR270C,YPL234C,YPL271W,YPR036W	GO:0016469
RNA polymerase II transcription factor complex	0.00174341	13	68	6604	328	3.84918	YBL021C,YDL005C,YDR123C,YDR392W,YFL023W,YGL025C,YGL127C,YGL237C,YHR041C,YNL236W,YNR010W,YOL051W,YOL108C,YPL129W	GO:0090575
nucleoplasm	0.00174686	31	280	6604	328	2.22914	YAL013W,YBR279W,YCL010C,YDL005C,YDL115C,YDR176W,YDR392W,YFL023W,YGL025C,YGL066W,YGL127C,YGL151W,YGL244W,YGL252C,YGR063C,YGR252W,YHL020C,YHR041C,YJL006C,YLR055C,YLR418C,YMR263W,YNL021W,YNL136W,YNL139C,YNL236W,YNR010W,YOL051W,YPL042C,YPL129W,YPR179C	GO:0005654
ribosome	0.00187191	34	364	6604	328	1.88066	YCR046C,YCR077C,YDR496C,YFL023W,YFR009W,YGL076C,YGR054W,YGR085C,YJL063C,YJL096W,YJL123C,YJL136C,YJL138C,YJL191W,YJR113C,YJR145C,YML024W,YMR024W,YMR142C,YMR143W,YMR158W,YMR193W,YMR269W,YMR286W,YNL067W,YNL177C,YNL252C,YNL302C,YOR096W,YOR150W,YOR158W,YPL118W,YPL215W,YPR163C	GO:0005840
nuclear transcription factor complex	0.00253422	14	83	6604	328	3.39612	YBL021C,YDL005C,YDR123C,YDR392W,YFL023W,YGL025C,YGL127C,YGL237C,YHR041C,YNL236W,YNR010W,YOL051W,YOL108C,YOR295W,YPL129W	GO:0044798
nuclear DNA-directed RNA polymerase complex	0.00257545	15	102	6604	328	2.9609	YBR279W,YDL005C,YDL115C,YDR392W,YFL023W,YGL025C,YGL127C,YGL244W,YHR041C,YJL148W,YLR418C,YNL236W,YNL248C,YNR010W,YOL051W,YPL129W	GO:0055029
ribosomal subunit	0.0030113	28	254	6604	328	2.21951	YCR046C,YCR077C,YDR496C,YGL076C,YGR054W,YGR085C,YJL063C,YJL096W,YJL136C,YJL191W,YJR113C,YJR145C,YML024W,YMR024W,YMR142C,YMR143W,YMR158W,YMR193W,YMR286W,YNL067W,YNL177C,YNL252C,YNL302C,YOR096W,YOR150W,YOR158W,YPL118W,YPR163C	GO:0044391
mitochondrial ribosome	0.00372233	14	91	6604	328	3.09756	YCR046C,YJL063C,YJL096W,YJR113C,YMR024W,YMR158W,YMR193W,YMR286W,YNL177C,YNL252C,YOR150W,YOR158W,YPL118W,YPL215W	GO:0005761
endosome membrane	0.00372233	14	88	6604	328	3.20316	YBL007C,YBR131W,YDR027C,YDR486C,YHL002W,YKR020W,YLR417W,YMR077C,YNL297C,YNR006W,YOR069W,YPL002C,YPL065W,YPR173C	GO:0010008
SAGA-type complex	0.00391038	7	24	6604	328	5.87246	YCL010C,YDR176W,YDR392W,YGL066W,YGL252C,YGR252W,YLR055C	GO:0070461
acetyltransferase complex	0.00493443	11	60	6604	328	3.69126	YCL010C,YDR176W,YDR392W,YGL066W,YGL252C,YGR252W,YLR055C,YNL136W,YOL076W,YPL129W,YPR131C	GO:1902493
vacuolar proton-transporting V-type ATPase, V0 domain	0.00540051	4	7	6604	328	11.5052	YHR026W,YLR447C,YOR270C,YPL234C	GO:0000220
proton-transporting two-sector ATPase complex, proton-transporting domain	0.00598006	6	19	6604	328	6.35815	YDR377W,YHR026W,YLR295C,YLR447C,YOR270C,YPL234C	GO:0033177
endosomal part	0.00612383	15	106	6604	328	2.84917	YBL007C,YBR131W,YDR027C,YDR486C,YHL002W,YKR020W,YLR396C,YLR417W,YMR077C,YNL297C,YNR006W,YOR069W,YPL002C,YPL065W,YPR173C	GO:0044440
SAGA complex	0.0107127	6	20	6604	328	6.04024	YCL010C,YDR176W,YDR392W,YGL066W,YGR252W,YLR055C	GO:0000124
transcription elongation factor complex	0.0107127	6	22	6604	328	5.49113	YBR279W,YGL244W,YGR063C,YJL006C,YLR418C,YNL139C	GO:0008023
organellar large ribosomal subunit	0.0134466	9	51	6604	328	3.55308	YCR046C,YJL063C,YJL096W,YMR024W,YMR193W,YMR286W,YNL177C,YNL252C,YOR150W	GO:0000315
mitochondrial large ribosomal subunit	0.0134466	9	51	6604	328	3.55308	YCR046C,YJL063C,YJL096W,YMR024W,YMR193W,YMR286W,YNL177C,YNL252C,YOR150W	GO:0005762
vacuolar proton-transporting V-type ATPase complex	0.013669	5	15	6604	328	6.71138	YHR026W,YLR447C,YOR270C,YPL234C,YPR036W	GO:0016471
proton-transporting V-type ATPase complex	0.013669	5	15	6604	328	6.71138	YHR026W,YLR447C,YOR270C,YPL234C,YPR036W	GO:0033176
vacuolar membrane	0.0161201	29	302	6604	328	1.93341	YBL007C,YBR131W,YDR027C,YDR486C,YEL062W,YER123W,YGL023C,YGL212W,YGR125W,YHL002W,YHR026W,YKR020W,YLR396C,YLR417W,YLR447C,YML001W,YMR077C,YNL297C,YNR006W,YOL019W,YOR069W,YOR106W,YOR270C,YPL002C,YPL065W,YPL215W,YPL234C,YPR036W,YPR173C	GO:0005774
histone acetyltransferase complex	0.0171315	9	51	6604	328	3.55308	YCL010C,YDR176W,YDR392W,YGL066W,YGL252C,YGR252W,YLR055C,YNL136W,YPL129W	GO:0000123
endosome	0.0214358	19	108	6604	328	3.54212	YBL007C,YBR131W,YDR027C,YDR486C,YHL002W,YHR009C,YKR020W,YLL040C,YLR396C,YLR417W,YML001W,YMR077C,YNL297C,YNR006W,YOR036W,YOR069W,YPL002C,YPL065W,YPL084W,YPR173C	GO:0005768
Cdc73/Paf1 complex	0.0220157	3	7	6604	328	8.62892	YBR279W,YGL244W,YLR418C	GO:0016593
SLIK (SAGA-like) complex	0.0224282	5	17	6604	328	5.92181	YDR176W,YDR392W,YGL066W,YGL252C,YGR252W	GO:0046695
small ribosomal subunit	0.0233985	14	100	6604	328	2.81878	YCR077C,YGR054W,YJL136C,YJL191W,YJR113C,YJR145C,YML024W,YMR143W,YMR158W,YNL302C,YOR096W,YOR158W,YPL118W,YPR163C	GO:0015935
Golgi cis cisterna	0.0273783	4	11	6604	328	7.32151	YGL038C,YJR075W,YMR052W,YPL050C	GO:0000137
vacuolar part	0.0347227	29	321	6604	328	1.81897	YBL007C,YBR131W,YDR027C,YDR486C,YEL062W,YER123W,YGL023C,YGL212W,YGR125W,YHL002W,YHR026W,YKR020W,YLR396C,YLR417W,YLR447C,YML001W,YMR077C,YNL297C,YNR006W,YOL019W,YOR069W,YOR106W,YOR270C,YPL002C,YPL065W,YPL215W,YPL234C,YPR036W,YPR173C	GO:0044437
prefoldin complex	0.0374485	3	7	6604	328	8.62892	YLR200W,YML094W,YNL153C	GO:0016272
carbamoyl-phosphate synthase complex	0.0413067	2	2	6604	328	20.1341	YJR109C,YOR303W	GO:0005951
ESCRT-0 complex	0.0413067	2	2	6604	328	20.1341	YHL002W,YNR006W	GO:0033565
vacuole	0.0468358	36	299	6604	328	2.42418	YBL007C,YBR131W,YDR027C,YDR486C,YEL062W,YER123W,YGL023C,YGL212W,YGR125W,YGR279C,YHL002W,YHR009C,YHR026W,YJR033C,YKR020W,YLL040C,YLL043W,YLR396C,YLR417W,YLR447C,YML001W,YML116W,YMR077C,YNL297C,YNR006W,YOL019W,YOL020W,YOR036W,YOR069W,YOR106W,YOR150W,YOR270C,YPL002C,YPL065W,YPL084W,YPL215W,YPL234C,YPR036W,YPR173C	GO:0005773
GO Molecular Function
Category	p-value	k	f	N	n	fold enrichment	In Category from Cluster	GO class
transcription factor activity, protein binding	2.14878e-05	26	150	6604	328	3.48992	YBR279W,YCL010C,YDL005C,YDR392W,YFL021W,YFL023W,YGL025C,YGL127C,YGL151W,YGL244W,YGL252C,YGR063C,YGR252W,YHL020C,YHR041C,YIL154C,YLR055C,YLR403W,YLR418C,YMR228W,YNL199C,YNL229C,YNR010W,YOL051W,YOR140W,YPL129W	GO:0000988
transcription factor activity, RNA polymerase II transcription factor binding	0.000107904	16	62	6604	328	5.19591	YBR279W,YCL010C,YDL005C,YFL021W,YFL023W,YGL025C,YGL127C,YGL151W,YGL244W,YGL252C,YHR041C,YLR403W,YLR418C,YNL199C,YNR010W,YOL051W	GO:0001076
transcription factor activity, transcription factor binding	0.000172536	23	132	6604	328	3.50822	YBR279W,YCL010C,YDL005C,YDR392W,YFL021W,YFL023W,YGL025C,YGL127C,YGL151W,YGL244W,YGL252C,YGR252W,YHL020C,YHR041C,YIL154C,YLR055C,YLR403W,YLR418C,YNL199C,YNL229C,YNR010W,YOL051W,YOR140W	GO:0000989
transcription cofactor activity	0.0294317	13	69	6604	328	3.79339	YDR392W,YFL023W,YGL025C,YGL127C,YGL151W,YGR252W,YHL020C,YHR041C,YIL154C,YLR055C,YNL229C,YNR010W,YOL051W	GO:0003712
protein binding	0.0295605	67	788	6604	328	1.71191	YBL007C,YBL021C,YBL103C,YBR279W,YCL010C,YCR077C,YDL005C,YDL115C,YDL232W,YDR027C,YDR123C,YDR158W,YDR225W,YDR335W,YDR369C,YDR392W,YDR461W,YER044C,YFL016C,YFL021W,YGL003C,YGL025C,YGL212W,YGL244W,YGR063C,YGR125W,YGR188C,YGR252W,YHL002W,YHR041C,YHR064C,YJL110C,YJL115W,YKL213C,YKR020W,YLR055C,YLR200W,YLR369W,YLR370C,YLR417W,YLR418C,YML001W,YML041C,YML094W,YML097C,YMR077C,YMR186W,YMR224C,YNL153C,YNL199C…	GO:0005515
proton-transporting ATPase activity, rotational mechanism	0.0305061	7	21	6604	328	6.71138	YBL099W,YHR026W,YLR447C,YOR270C,YPL234C,YPL271W,YPR036W	GO:0046961
ATPase activity, coupled to transmembrane movement of ions, rotational mechanism	0.0311432	9	32	6604	328	5.66273	YBL099W,YDR377W,YHR026W,YLR295C,YLR447C,YOR270C,YPL234C,YPL271W,YPR036W	GO:0044769
hydrogen-exporting ATPase activity	0.0380829	7	23	6604	328	6.12778	YBL099W,YHR026W,YLR447C,YOR270C,YPL234C,YPL271W,YPR036W	GO:0036442
amino acid binding	0.0463692	7	23	6604	328	6.12778	YBR131W,YBR279W,YGL244W,YJL071W,YJL088W,YLR418C,YNL316C	GO:0016597
RNA polymerase II transcription factor binding	0.0481298	10	49	6604	328	4.10901	YBL103C,YDL005C,YFL021W,YGL025C,YJL110C,YNL199C,YNL236W,YOL051W,YOR140W,YOR290C	GO:0001085
