# Supplementary material for: The yeast protein kinase Sch9 adjusts V-ATPase assembly/disassembly to control pH homeostasis and longevity in response to glucose availability
Source: PLoS Genet. 2017 Jun 12;13(6):e1006835. doi: 10.1371/journal.pgen.1006835 (PMC5484544; doi:10.1371/journal.pgen.1006835)
Supplement: S3 Table — (XLSX) [file pgen.1006835.s013.xlsx]

## Sheet: CLS standard, Fig. 5A-B
Standard medium (unbuffered )
one-way ANOVA
no matching
Tukey's Multiple Comparison Test
Survival (SYTOX; Fig. 5A)	Mean Diff.	95% CI of diff	Significant?	Summary	Adjusted P Value
WT vs. sch9∆	-15,02	-24.51 to -5.541	Yes	****	<0,0001
WT vs. vma2∆	9,415	0.4173 to 18.41	Yes	**	0.0023
WT vs. sch9∆vma2∆	53,92	44.92 to 62.91	Yes	****	<0,0001
sch9∆ vs. vma2∆	24,44	15.44 to 33.44	Yes	****	<0,0001
sch9∆ vs. sch9∆vma2∆	68,94	59.94 to 77.94	Yes	****	<0,0001
vma2∆ vs. sch9∆vma2∆	44,50	36.02 to 52.98	Yes	****	<0,0001
ROS (DHE; Fig. 5B)	Mean Diff.	95% CI of diff	Significant?	Summary	Adjusted P Value
WT vs. sch9∆	22,68	16.05 to 29.31	Yes	****	<0,0001
WT vs. vma2∆	-16,90	-23.53 to -10.27	Yes	****	<0,0001
WT vs. sch9∆vma2∆	-46,02	-52.65 to -39.39	Yes	****	<0,0001
sch9∆ vs. vma2∆	-39,58	-46.21 to -32.95	Yes	****	<0,0001
sch9∆ vs. sch9∆vma2∆	-68,70	-75.33 to -62.07	Yes	****	<0,0001
vma2∆ vs. sch9∆vma2∆	-29,12	-35.75 to -22.49	Yes	****	<0,0001

## Sheet: CLS buffered, Fig. 5C-D-E
Buffered medium (100 mM MES; pH 5.5)
one-way ANOVA
no matching
Tukey's Multiple Comparison Test
Survival (SYTOX; Fig. 5C)	Mean Diff.	95.00% CI of diff.	Significant?	Summary	Adjusted P Value
WT vs. sch9∆	0.04	-0,5814 to 0,6614	No	ns	0.9977
WT vs. vma2∆	-0.088	-0,7094 to 0,5334	No	ns	0.9768
WT vs. sch9∆vma2∆	5.784	5,163 to 6,405	Yes	****	<0,0001
sch9∆ vs. vma2∆	-0.128	-0,7494 to 0,4934	No	ns	0.9339
sch9∆ vs. sch9∆vma2∆	5.744	5,123 to 6,365	Yes	****	<0,0001
vma2∆ vs. sch9∆vma2∆	5.872	5,251 to 6,493	Yes	****	<0,0001
ROS (DHE; Fig. 5D)	Mean Diff.	95.00% CI of diff.	Significant?	Summary	Adjusted P Value
WT vs. sch9∆	3.804	0,09842 to 7,51	Yes	*	0.0432
WT vs. vma2∆	3.688	-0,01758 to 7,394	No	ns	0.0513
WT vs. sch9∆vma2∆	-28.4	-32,11 to -24,7	Yes	****	<0,0001
sch9∆ vs. vma2∆	-0.116	-3,822 to 3,59	No	ns	0.9997
sch9∆ vs. sch9∆vma2∆	-32.21	-35,91 to -28,5	Yes	****	<0,0001
vma2∆ vs. sch9∆vma2∆	-32.09	-35,8 to -28,39	Yes	****	<0,0001
Survival (CFU; Fig. 5E)	Mean Diff.	95.00% CI of diff.	Significant?	Summary	Adjusted P Value
WT vs. sch9∆	-16.2	-21,85 to -10,55	Yes	****	<0,0001
WT vs. vma2∆	19.8	14,48 to 25,12	Yes	****	<0,0001
WT vs. sch9∆vma2∆	32.42	27,1 to 37,74	Yes	****	<0,0001
sch9∆ vs. vma2∆	36	30,35 to 41,65	Yes	****	<0,0001
sch9∆ vs. sch9∆vma2∆	48.62	42,97 to 54,27	Yes	****	<0,0001
vma2∆ vs. sch9∆vma2∆	12.62	7,296 to 17,94	Yes	****	<0,0001

## Sheet: medium pH, Fig. 5F 
Buffered medium (100 mM MES; pH 5.5)
one-way ANOVA
no matching
Tukey's Multiple Comparison Test
pH medium (Fig. 5F)	Mean Diff.	95.00% CI of diff.	Significant?	Summary	Adjusted P Value
WT vs. sch9∆	0.4473	0,3042 to 0,5904	Yes	****	<0,0001
WT vs. vma2∆	-0.05766	-0,2007 to 0,08542	No	ns	0.6635
WT vs. sch9∆vma2∆	0.1677	0,0246 to 0,3108	Yes	*	0.019
sch9∆ vs. vma2∆	-0.505	-0,6481 to -0,3619	Yes	****	<0,0001
sch9∆ vs. sch9∆vma2∆	-0.2796	-0,4227 to -0,1366	Yes	***	0.0002
vma2∆ vs. sch9∆vma2∆	0.2253	0,08226 to 0,3684	Yes	**	0.0018

## Sheet: CLS Met effect, Fig. 5G-H
Unbuffered medium with different concentrations of Methionine
two-way ANOVA
matching (paired data for replica's across different methionine concentrations)
Tukey's Multiple Comparison Test
Survival (SYTOX; Fig. 5 G)								ROS (DHE; Fig. 5 H)
Tukey's multiple comparisons test								Tukey's multiple comparisons test
2mg/L Methionine	Mean Diff.	95.00% CI of diff.	Significant?	Summary	Adjusted P Value			2mg/L Methionine	Mean Diff.	95.00% CI of diff.	Significant?	Summary	Adjusted P Value
WT vs. sch9∆	-18,13	-23.63 to -12.62	Yes	****	<0.0001			WT vs. sch9∆	19,19	6.448 to 31.93	Yes	**	0,0012
WT vs. vma2∆	60,46	55.27 to 65.65	Yes	****	<0.0001			WT vs. vma2∆	-62,92	-74.93 to -50.91	Yes	****	<0.0001
WT vs. sch9∆vma2∆	73,2	68.01 to 78.39	Yes	****	<0.0001			WT vs. sch9∆vma2∆	-73,4	-85.41 to -61.39	Yes	****	<0.0001
sch9∆ vs. vma2∆	78,59	73.08 to 84.09	Yes	****	<0.0001			sch9∆ vs. vma2∆	-82,11	-94.85 to -69.37	Yes	****	<0.0001
sch9∆ vs. sch9∆vma2∆	91,33	85.82 to 96.83	Yes	****	<0.0001			sch9∆ vs. sch9∆vma2∆	-92,59	-105.3 to -79.85	Yes	****	<0.0001
vma2∆ vs. sch9∆vma2∆	12,74	7.546 to 17.93	Yes	****	<0.0001			vma2∆ vs. sch9∆vma2∆	-10,48	-22.49 to 1.533	No	ns	0,1070
20 mg/L Methionine								20 mg/L Methionine
WT vs. sch9∆	-21,8	-27.3 to -16.29	Yes	****	<0.0001			WT vs. sch9∆	15,17	2.428 to 27.91	Yes	*	0,0138
WT vs. vma2∆	17,38	12.19 to 22.57	Yes	****	<0.0001			WT vs. vma2∆	-29,16	-41.17 to -17.15	Yes	****	<0.0001
WT vs. sch9∆vma2∆	50,52	45.33 to 55.71	Yes	****	<0.0001			WT vs. sch9∆vma2∆	-49,5	-61.51 to -37.49	Yes	****	<0.0001
sch9∆ vs. vma2∆	39,18	33.67 to 44.68	Yes	****	<0.0001			sch9∆ vs. vma2∆	-44,33	-57.07 to -31.59	Yes	****	<0.0001
sch9∆ vs. sch9∆vma2∆	72,32	66.81 to 77.82	Yes	****	<0.0001			sch9∆ vs. sch9∆vma2∆	-64,67	-77.41 to -51.93	Yes	****	<0.0001
vma2∆ vs. sch9∆vma2∆	33,14	27.95 to 38.33	Yes	****	<0.0001			vma2∆ vs. sch9∆vma2∆	-20,34	-32.35 to -8.327	Yes	***	0,0003
100 mg/L Methionine								100 mg/L Methionine
WT vs. sch9∆	-37,3	-42.8 to -31.79	Yes	****	<0.0001			WT vs. sch9∆	23,44	10.7 to 36.18	Yes	****	<0.0001
WT vs. vma2∆	16,88	11.69 to 22.07	Yes	****	<0.0001			WT vs. vma2∆	-10,46	-22.47 to 1.553	No	ns	0,1080
WT vs. sch9∆vma2∆	35,26	30.07 to 40.45	Yes	****	<0.0001			WT vs. sch9∆vma2∆	-16,84	-28.85 to -4.827	Yes	**	0,0028
sch9∆ vs. vma2∆	54,18	48.67 to 59.68	Yes	****	<0.0001			sch9∆ vs. vma2∆	-33,9	-46.64 to -21.16	Yes	****	<0.0001
sch9∆ vs. sch9∆vma2∆	72,56	67.05 to 78.06	Yes	****	<0.0001			sch9∆ vs. sch9∆vma2∆	-40,28	-53.02 to -27.54	Yes	****	<0.0001
vma2∆ vs. sch9∆vma2∆	18,38	13.19 to 23.57	Yes	****	<0.0001			vma2∆ vs. sch9∆vma2∆	-6,38	-18.39 to 5.633	No	ns	0,4957
WT	Mean Diff.	95.00% CI of diff.	Significant?	Summary	Adjusted P Value			WT	Mean Diff.	95.00% CI of diff.	Significant?	Summary	Adjusted P Value
2mg/L Methionine vs. 20 mg/L Methionine	15,72	11.5 to 19.94	Yes	****	<0.0001			2mg/L Methionine vs. 20 mg/L Methionine	-18,58	-29.28 to -7.882	Yes	***	0,0005
2mg/L Methionine vs. 100 mg/L Methionine	38,72	34.5 to 42.94	Yes	****	<0.0001			2mg/L Methionine vs. 100 mg/L Methionine	-57,6	-68.3 to -46.9	Yes	****	<0.0001
20 mg/L Methionine vs. 100 mg/L Methionine	23	18.78 to 27.22	Yes	****	<0.0001			20 mg/L Methionine vs. 100 mg/L Methionine	-39,02	-49.72 to -28.32	Yes	****	<0.0001
sch9D								sch9D
2mg/L Methionine vs. 20 mg/L Methionine	12,05	7.336 to 16.76	Yes	****	<0.0001			2mg/L Methionine vs. 20 mg/L Methionine	-22,6	-34.56 to -10.64	Yes	***	0,0002
2mg/L Methionine vs. 100 mg/L Methionine	19,55	14.84 to 24.26	Yes	****	<0.0001			2mg/L Methionine vs. 100 mg/L Methionine	-53,35	-65.31 to -41.39	Yes	****	<0.0001
20 mg/L Methionine vs. 100 mg/L Methionine	7,5	2.786 to 12.21	Yes	**	0,0013			20 mg/L Methionine vs. 100 mg/L Methionine	-30,75	-42.71 to -18.79	Yes	****	<0.0001
vma2D								vma2D
2mg/L Methionine vs. 20 mg/L Methionine	-27,36	-31.58 to -23.14	Yes	****	<0.0001			2mg/L Methionine vs. 20 mg/L Methionine	15,18	4.482 to 25.88	Yes	**	0,0041
2mg/L Methionine vs. 100 mg/L Methionine	-4,86	-9.077 to -0.6434	Yes	*	0,0212			2mg/L Methionine vs. 100 mg/L Methionine	-5,14	-15.84 to 5.558	No	ns	0,4714
20 mg/L Methionine vs. 100 mg/L Methionine	22,5	18.28 to 26.72	Yes	****	<0.0001			20 mg/L Methionine vs. 100 mg/L Methionine	-20,32	-31.02 to -9.622	Yes	***	0,0002
sch9Dvma2D								sch9Dvma2D
2mg/L Methionine vs. 20 mg/L Methionine	-6,96	-11.18 to -2.743	Yes	***	0,0009			2mg/L Methionine vs. 20 mg/L Methionine	5,32	-5.378 to 16.02	No	ns	0,4475
2mg/L Methionine vs. 100 mg/L Methionine	0,78	-3.437 to 4.997	No	ns	0,8921			2mg/L Methionine vs. 100 mg/L Methionine	-1,04	-11.74 to 9.658	No	ns	0,9689
20 mg/L Methionine vs. 100 mg/L Methionine	7,74	3.523 to 11.96	Yes	***	0,0003			20 mg/L Methionine vs. 100 mg/L Methionine	-6,36	-17.06 to 4.338	No	ns	0,3214

## Sheet: vacuolar pH, Fig. 5I
Standard medium, incubation with or without glucose
two-way ANOVA
matching (paired data for replica's across +/- glucose condition)
Tukey's Multiple Comparison Test
vacuolar pH (pHv, Fig. 5I)
+ glucose	Mean Diff.	95.00% CI of diff.	Significant?	Summary	Adjusted P Value
WT vs. sch9∆	0.742	0,4052 to 1,079	Yes	****	<0,0001
WT vs. vma2∆	-0.5911	-0,9279 to -0,2543	Yes	***	0.0003
WT vs. sch9∆vma2∆	-1.074	-1,411 to -0,7371	Yes	****	<0,0001
sch9∆ vs. vma2∆	-1.333	-1,67 to -0,9964	Yes	****	<0,0001
sch9∆ vs. sch9∆vma2∆	-1.816	-2,153 to -1,479	Yes	****	<0,0001
vma2∆ vs. sch9∆vma2∆	-0.4828	-0,8196 to -0,146	Yes	**	0.0031
- glucose
WT vs. sch9∆	0.5349	0,1981 to 0,8717	Yes	**	0.0011
WT vs. vma2∆	-0.6401	-0,9768 to -0,3033	Yes	***	0.0001
WT vs. sch9∆vma2∆	-0.6548	-0,9915 to -0,318	Yes	****	<0,0001
sch9∆ vs. vma2∆	-1.175	-1,512 to -0,8382	Yes	****	<0,0001
sch9∆ vs. sch9∆vma2∆	-1.19	-1,526 to -0,8529	Yes	****	<0,0001
vma2∆ vs. sch9∆vma2∆	-0.0147	-0,3515 to 0,3221	No	ns	0.9994
with vs. without glucose	Mean Diff.	95.00% CI of diff.	Significant?	Summary	Adjusted P Value
WT	-0.1455	-0,4025 to 0,1115	No	ns	0.4104
sch9D	-0.3526	-0,6096 to -0,09561	Yes	**	0.0069
vma2D	-0.1944	-0,4514 to 0,06259	No	ns	0.1755
sch9Dvma2D	0.2737	0,01666 to 0,5307	Yes	*	0.0354
